# Supplementary material for: Disulfidptosis-related signatures for prognostic and immunotherapy reactivity evaluation in hepatocellular carcinoma
Source: Eur J Med Res. 2023 Dec 6;28:571. doi: 10.1186/s40001-023-01535-3 (PMC10698993; doi:10.1186/s40001-023-01535-3)
Supplement: Supplementary file 2 — Additional file 2: DRGs list and Clinical Baseline Data from TCGA,GEO, and ICGC [file 40001_2023_1535_MOESM2_ESM.xlsx]

## Sheet: DRGs
GENE	normZ
SLC7A11	4.72
SLC3A2	4.17
RPN1	4.02
NCKAP1	3.87
ZNF484	3.74
CCNC	3.66
MSH3	3.37
CCT5	3.37
SKA1	3.36
ZCCHC14	3.32
SCGB3A2	3.28
HOXA2	3.28
RABL3	3.23
CPM	3.15
C12orf75	3.15
WDR44	3.11
POU4F1	3.08
AKIRIN1	3.08
C9orf72	3.07
LIX1	2.97
ELTD1	2.97
KIF7	2.96
RPRD1A	2.95
SERPINE2	2.93
IPO9	2.93
MTMR2	2.92
LONRF1	2.91
ARC	2.9
NRROS	2.88
MBOAT2	2.87
RGAG4	2.87
TXNRD1	2.87
C6orf203	2.87
DEFB119	2.87
FMO3	2.86
EVI2B	2.86
KRT83	2.86
KRTAP20-3	2.85
ACAP2	2.85
NUTF2	2.83
ZNF547	2.81
TMEM97	2.8
AGXT2	2.79
FAM186A	2.79
WDFY1	2.78
JUP	2.78
PDE5A	2.78
UBL4B	2.77
SCN2B	2.76
CEP192	2.76
HIST1H3B	2.76
UGDH	2.76
MC4R	2.76
MED25	2.75
GAPT	2.75
MROH2B	2.74
ISG20	2.72
SNX10	2.72
SLCO1C1	2.72
CALB1	2.7
CFDP1	2.7
VPS35	2.69
HRASLS	2.69
PSMA6	2.69
PLD3	2.68
EIF3F	2.68
TM2D3	2.68
ACACB	2.68
CMAS	2.68
ZNF20	2.67
B2M	2.66
TMC4	2.65
CDKN2AIP	2.64
ADD1	2.64
BHMT2	2.64
TOX4	2.64
SLC25A23	2.63
ARHGAP31	2.62
CCDC37	2.62
FNDC3B	2.61
UBE2D2	2.61
CDC23	2.61
DDX5	2.6
THSD7B	2.6
RP11-93B14.6	2.59
PDCD6	2.59
GPX4	2.59
RUVBL2	2.58
ZNF691	2.58
ANO8	2.57
NOP10	2.57
BANF2	2.57
PFKFB3	2.57
SPO11	2.57
OLFM1	2.57
HIST4H4	2.57
SCN11A	2.57
MEGF8	2.56
FAM163B	2.56
USP19	2.55
OR1N2	2.55
CXCL13	2.54
SAP30BP	2.53
ATP6V0A2	2.53
PSMB4	2.53
APRT	2.52
POLR1D	2.52
KRT73	2.51
GPR61	2.51
CPZ	2.5
SPINT3	2.5
EFCAB7	2.48
ZNF639	2.48
HIST1H2BB	2.48
LSM4	2.48
LRRC10	2.47
PLD2	2.47
LMO7	2.47
CCT6A	2.47
APBA1	2.46
WFDC1	2.46
CER1	2.45
UBR4	2.45
DPP7	2.44
PTGES3L-AARSD1	2.44
OR1G1	2.44
PRKACA	2.44
FBXW5	2.44
PHGDH	2.44
DDIT4	2.43
KLHL11	2.43
HNRNPA1	2.43
SGCD	2.42
LRBA	2.42
AP3B1	2.42
FAM86B1	2.42
KCTD19	2.41
EXOC7	2.41
IFNA7	2.41
MSH6	2.4
SIRT7	2.4
MGAT2	2.4
FAM126A	2.4
XPOT	2.4
HIST1H3A	2.4
CASP14	2.39
C16orf96	2.39
TNFAIP2	2.39
LIPH	2.39
LTB	2.37
ALDH3A2	2.37
HEXDC	2.37
SIAE	2.37
SEMA3D	2.37
RNPS1	2.37
NEK11	2.37
SLC1A6	2.36
NPC1	2.36
PROL1	2.36
SDE2	2.35
IL1RAP	2.35
CENPH	2.35
ZNF296	2.35
CCDC149	2.34
TADA2A	2.34
GDPD3	2.34
NPTN	2.34
FBXW11	2.34
TMEM101	2.34
SUPT16H	2.33
LAMTOR1	2.33
CYLC1	2.33
ARL3	2.33
FBXW12	2.33
CCDC108	2.33
ITPA	2.33
TOMM6	2.33
SLC17A3	2.32
H3F3B	2.32
HACL1	2.32
ATP7B	2.32
PKIB	2.32
KLHL10	2.31
SS18	2.31
ZNF812	2.3
DIS3L2	2.3
TRPT1	2.3
PGRMC2	2.3
CDYL	2.3
OR8B12	2.3
ENGASE	2.29
RANBP3	2.29
SLC39A5	2.28
NOL8	2.28
ADAM22	2.28
SLC52A2	2.28
ZNF280D	2.28
HIST1H3E	2.28
PRKCSH	2.28
PFDN2	2.28
SLC7A6OS	2.27
POMZP3	2.27
PRMT3	2.27
DHODH	2.27
CEP85L	2.27
C12orf68	2.27
NSMF	2.26
TIMM17B	2.26
DDX52	2.26
BAI3	2.26
KLHL28	2.26
BACH2	2.25
PRKAG2	2.25
RPS11	2.25
MAP1LC3B	2.25
SLC8A3	2.24
SLFN14	2.24
SECISBP2L	2.24
NECAB2	2.24
ATP6AP1	2.24
FOSB	2.23
LACC1	2.23
LMOD1	2.23
ZNF221	2.23
SLC35E3	2.23
ZNF543	2.23
CBY3	2.23
CHRNA5	2.23
M6PR	2.23
FANCG	2.23
TRIB1	2.23
ABCC12	2.22
SPCS2	2.22
TMEM177	2.22
ACTR1A	2.21
ANKHD1-EIF4EBP3	2.21
ELMO3	2.21
TCTN3	2.21
APEX2	2.21
TOMM22	2.2
ZNF446	2.2
ANTXR1	2.2
B4GALT3	2.2
DCAF13	2.2
JUN	2.2
TXNDC9	2.19
PEX16	2.19
UBAC2	2.19
HCN1	2.19
ASB10	2.19
ST6GALNAC3	2.19
FAM124A	2.19
ZMAT1	2.19
ERVV-2	2.19
OBP2A	2.19
VBP1	2.18
TTLL2	2.18
CENPL	2.18
CCDC70	2.18
TNMD	2.18
EBP	2.18
LYPD3	2.18
GGA3	2.18
ASB9	2.18
NOP16	2.18
OR10AD1	2.17
ANTXR2	2.17
HNRNPR	2.17
AFAP1	2.17
EIF6	2.17
TAS2R41	2.17
MYPN	2.17
HIST1H4A	2.17
LRRK1	2.16
GEMIN2	2.16
GRN	2.16
SAT2	2.16
LRRC7	2.16
GDPD1	2.16
CYB5B	2.16
URB2	2.15
ACADVL	2.15
PKD2	2.15
UQCRB	2.15
NGLY1	2.15
CISD1	2.15
NAPB	2.15
CCL7	2.15
COL4A3BP	2.15
CYHR1	2.14
KIAA0232	2.14
PIGK	2.14
TMPRSS4	2.14
RBMX2	2.13
TMEM168	2.13
WDR7	2.13
MRPL4	2.12
DAZAP1	2.12
R3HCC1L	2.12
C12orf66	2.12
PELI2	2.12
CYB561D1	2.12
LEFTY1	2.12
PRKG2	2.12
GBAS	2.11
KIAA1731	2.11
MAP2	2.11
YPEL1	2.11
WDR87	2.11
SLC25A38	2.11
NXT1	2.11
GABPB2	2.11
OSCP1	2.11
RFC2	2.11
TNC	2.1
BTG2	2.1
TCF4	2.1
SCAMP4	2.1
STAM2	2.1
CCDC61	2.1
ZNF259	2.1
FOXP4	2.09
WNT9A	2.09
MYRIP	2.09
KIF18A	2.09
CDK18	2.09
SLC46A3	2.09
TLE4	2.09
HEXB	2.09
COG5	2.09
NRBP1	2.09
FAM89B	2.09
PRRG1	2.08
ASB6	2.08
RPL36A	2.08
INHBC	2.08
RRP1	2.08
RAVER1	2.08
PCLO	2.08
KRT72	2.08
UCHL1	2.08
DIS3L	2.08
ZNF182	2.08
ZBTB8A	2.08
KIAA1551	2.08
CHD1L	2.08
MSX1	2.08
CEPT1	2.07
RTF1	2.07
CNIH4	2.07
IFI44	2.07
IL2	2.07
RNF14	2.07
SLC6A1	2.06
ZFP30	2.06
ZDHHC23	2.06
EID1	2.06
F7	2.06
CST7	2.06
SPATA21	2.06
ZNF280A	2.06
GTF2F1	2.06
IDH2	2.05
RNF32	2.05
CDC25B	2.05
CTIF	2.05
TEAD2	2.05
PROX1	2.05
SRSF6	2.05
LAX1	2.04
MED16	2.04
STAT3	2.04
PDZK1	2.04
LYPD4	2.04
CES3	2.04
AMACR	2.04
PDAP1	2.04
CCM2	2.04
PEX5L	2.04
FAM210A	2.03
PAPSS1	2.03
SNX12	2.03
C20orf202	2.03
MICU2	2.03
LSM5	2.03
PF4	2.03
ZNF506	2.03
RD3L	2.03
HOXB13	2.03
CCDC158	2.02
FAM166A	2.02
C12orf61	2.02
DYNC1H1	2.02
UTS2B	2.01
TM2D2	2.01
CAPSL	2.01
TNN	2.01
UBAC1	2.01
FABP12	2.01
GTF2E2	2.01
EML6	2.01
GP9	2.01
TCF20	2.01
NOB1	2.01
TMED4	2.01
TRIM47	2.01
GNG12	2.01
C15orf60	2.01
CYLC2	2.01
ATPIF1	2
EXT1	2
YARS	2
NMNAT2	2
GARNL3	2
DEFB108B	2
KRCC1	2
SERPINE3	2
PTGR2	2
SHISA6	2
FEM1C	2
TRA2A	2
MDP1	2
SNRPB2	2
TTC17	2
PKIA	1.99
AP1M1	1.99
DHRS11	1.99
IFI27L2	1.99
CRCP	1.99
HIST1H2BM	1.99
CLDN18	1.99
AMPD1	1.99
OR51I2	1.99
CDK6	1.99
AFF1	1.98
ITGB8	1.98
RPS21	1.98
MCPH1	1.98
AP1G1	1.98
DDN	1.98
ACOT2	1.98
HIST2H2AC	1.98
LRRC32	1.98
HS6ST2	1.98
TFAP2C	1.97
RBMS2	1.97
LAPTM5	1.97
TSACC	1.97
FBXL20	1.97
ZNF317	1.97
TWIST2	1.97
TNXB	1.97
PNN	1.96
ZRANB1	1.96
EIF4B	1.96
RBM34	1.96
HCAR3	1.96
TMPRSS3	1.96
TMX2	1.96
SERPINB1	1.96
FAM161A	1.96
EFCC1	1.96
OR1A1	1.96
CENPW	1.96
ZNF697	1.96
RAB9B	1.96
SH2D2A	1.96
TMEM88	1.96
TNFRSF17	1.95
UBP1	1.95
CORO1C	1.95
C20orf195	1.95
DIXDC1	1.95
IGSF9	1.95
AQR	1.95
CACFD1	1.95
IMPG2	1.95
PMVK	1.95
ZFP90	1.95
PGLYRP4	1.95
AKAP14	1.94
KLF3	1.94
PRELID1	1.94
VPS18	1.94
SQLE	1.94
PSME1	1.94
C20orf112	1.94
KATNBL1	1.94
C8orf37	1.94
MPZ	1.94
CYP2R1	1.93
C7orf55	1.93
PEX14	1.93
BCL2L2	1.93
C7orf50	1.93
RRP12	1.93
ZNF160	1.93
TRHR	1.93
NCAPH	1.92
ZC3H7B	1.92
WDR70	1.92
RSPH3	1.92
HSPB7	1.92
METTL13	1.92
C21orf33	1.92
DPYS	1.92
EIF4EBP3	1.92
WBSCR28	1.92
ABCG1	1.92
TSR1	1.91
FBXL2	1.91
SMAD4	1.91
KRT78	1.91
AKT2	1.91
MXD3	1.91
ADAM15	1.91
C1orf74	1.91
ATXN1L	1.91
SLC29A3	1.91
LHFPL3	1.91
CA11	1.91
DEGS1	1.91
WFDC3	1.91
ZNF606	1.91
ARHGEF7	1.9
GPR125	1.9
APIP	1.9
JDP2	1.9
ARHGAP12	1.9
MED12	1.9
MUC22	1.9
NUP133	1.9
TMCO5A	1.9
MAPK8IP1	1.9
SNRK	1.9
GNAT2	1.9
ATP5L2	1.9
NDST1	1.9
TMED1	1.9
KRTAP10-9	1.9
SMIM9	1.9
TPI1	1.9
GINS1	1.9
ANKRD39	1.9
TYROBP	1.9
KDR	1.89
USMG5	1.89
FAM219B	1.89
SOAT2	1.89
P4HA3	1.89
ZNF181	1.89
TOMM5	1.89
PLSCR4	1.89
ZNF678	1.89
GABRG3	1.89
TBC1D13	1.89
NUP43	1.89
COL4A3	1.89
STMN4	1.89
SERPINA4	1.89
IWS1	1.89
WFDC8	1.89
BCLAF1	1.89
ATG13	1.89
MLLT10	1.88
DTNB	1.88
CIB4	1.88
SEMA5B	1.88
NFATC4	1.88
ITGB4	1.88
C19orf45	1.88
ATRX	1.88
PNPLA1	1.88
RP11-389E17.1	1.88
STMN3	1.88
CD79A	1.88
TRIM69	1.87
DPPA5	1.87
GALNTL6	1.87
RAB32	1.87
SRRM5	1.87
RPP14	1.87
GATA5	1.87
SPHKAP	1.87
EPM2AIP1	1.87
RAB4A	1.87
EGFL6	1.87
CGREF1	1.86
C3orf14	1.86
RPLP0	1.86
GDI1	1.86
RNF220	1.86
ZNF865	1.86
POLR2C	1.86
FDXACB1	1.86
KRTAP4-3	1.86
TBX18	1.86
ZNF180	1.86
JKAMP	1.86
LAIR1	1.86
SPTSSA	1.86
MYH14	1.85
DET1	1.85
EBI3	1.85
RNF26	1.85
CTBP1	1.85
SLAIN2	1.85
PLEKHA5	1.85
TNPO3	1.85
STK16	1.85
DIEXF	1.84
C7orf62	1.84
43800	1.84
KRT222	1.84
HLCS	1.84
TGIF1	1.84
NECAP1	1.84
SYT5	1.84
FEM1A	1.84
FGF3	1.84
ZNF766	1.84
NRF1	1.84
DIP2B	1.84
TXN	1.84
43535	1.84
ANKRD16	1.84
DCN	1.84
C9orf117	1.83
ZDHHC4	1.83
UNC50	1.83
PIFO	1.83
NTN1	1.83
BCAS3	1.83
IL6ST	1.83
IGF2BP2	1.83
PRKRIR	1.83
REG3A	1.83
PEX12	1.82
POLR1B	1.82
RNASE2	1.82
FAM155B	1.82
DDI1	1.82
PIGL	1.82
RAD23B	1.82
GPR88	1.82
MYOZ3	1.82
SYNE2	1.82
CCL8	1.82
PIK3IP1	1.82
ZCCHC4	1.82
ELL3	1.81
C2orf47	1.81
PCYOX1	1.81
SARM1	1.81
ATP6V1A	1.81
ZNF749	1.81
ZNF449	1.81
ZEB1	1.81
SAV1	1.81
NKTR	1.81
TMPRSS11D	1.81
RNASE13	1.81
FAM150A	1.81
PIGW	1.81
OCA2	1.81
SFI1	1.81
GLO1	1.81
PCDHGA5	1.81
ZNF565	1.81
PEX6	1.8
GPC1	1.8
DHRS13	1.8
ART1	1.8
GRHPR	1.8
SDR42E1	1.8
DNMT1	1.8
LTA	1.8
EXOC1	1.8
RPS12	1.8
TAL2	1.8
CST9L	1.8
TAPT1	1.79
KLF1	1.79
GRAMD1A	1.79
HLA-B	1.79
NAV1	1.79
C16orf92	1.79
AFTPH	1.79
FAM83E	1.79
CLIP2	1.79
CXorf57	1.78
FUBP1	1.78
UBE2E1	1.78
AK5	1.78
ZNF653	1.78
TNRC6B	1.78
RAB37	1.78
OR52N1	1.78
SEC14L6	1.78
ZNF23	1.78
SULF1	1.78
C7orf41	1.78
STK17A	1.78
TARM1	1.78
RAB2A	1.78
CHST4	1.78
MAT2A	1.78
SLC35G2	1.78
UCMA	1.78
AFF2	1.77
TAX1BP3	1.77
COG2	1.77
PIK3CD	1.77
NME2	1.77
HIST1H2AB	1.77
TAGLN	1.77
MIP	1.77
SCRN1	1.77
ATAD3A	1.77
DDX1	1.77
C15orf53	1.77
KRTAP10-4	1.77
MMD2	1.76
MTHFS	1.76
ARSD	1.76
DCLRE1C	1.76
HSP90AB1	1.76
ITGAE	1.76
PWP2	1.76
HIST1H2AD	1.76
LRP5	1.76
USP18	1.75
RETNLB	1.75
CNTRL	1.75
HOXD9	1.75
CNTNAP1	1.75
COPE	1.75
PSD3	1.75
ZNF10	1.75
OSGIN2	1.75
EBLN1	1.75
TMEM44	1.75
DOK4	1.75
TRAF1	1.75
CENPO	1.75
SESN1	1.75
TAF9	1.74
RBBP7	1.74
ZNF419	1.74
DHX15	1.74
GML	1.74
CD97	1.74
RFWD3	1.74
RER1	1.74
TNFSF10	1.73
CORO2B	1.73
ICOSLG	1.73
MAP3K1	1.73
RGS6	1.73
ZNF407	1.73
CIRBP	1.73
SMYD2	1.73
FOLR3	1.73
C17orf85	1.73
STPG2	1.73
TSSC4	1.73
FZD1	1.73
MTMR4	1.73
AGBL3	1.73
GTF3C3	1.73
TTLL11	1.73
UBXN2A	1.72
TGFBR2	1.72
CLIC5	1.72
ACSM5	1.72
OSCAR	1.72
TMEM57	1.72
MKI67IP	1.72
KIAA0087	1.72
CCDC30	1.72
ECI1	1.72
TM9SF4	1.72
INF2	1.72
CDRT1	1.72
HM13	1.72
RAP1B	1.72
GSTA5	1.72
KATNAL2	1.72
MAS1L	1.72
CACNA1C	1.72
CDT1	1.72
HDGFL1	1.72
GDAP2	1.71
SYCP1	1.71
STK3	1.71
BPI	1.71
GPR15	1.71
C7orf57	1.71
FAM217A	1.71
CDC42BPA	1.71
APOL4	1.71
TBC1D14	1.71
TTF2	1.71
LEPROTL1	1.71
HS3ST3A1	1.71
EDF1	1.71
WDR20	1.71
TMEM41A	1.71
FAM120B	1.71
IQCK	1.71
CENPI	1.71
PAK1IP1	1.7
CWC22	1.7
AEN	1.7
LSM7	1.7
GSK3B	1.7
ADAMTSL3	1.7
STK32C	1.7
POLE2	1.7
ESPNL	1.7
LILRA2	1.7
IFT88	1.7
KBTBD4	1.7
PLEKHO1	1.7
MBOAT1	1.7
MSANTD2	1.7
VCP	1.69
BFAR	1.69
NFIC	1.69
GAR1	1.69
ENDOV	1.69
CCDC144NL	1.69
UBE3C	1.69
PRPF3	1.69
OR9Q2	1.69
IFI35	1.69
ELF2	1.69
CCDC42B	1.68
CCDC176	1.68
ZBTB44	1.68
GRPEL1	1.68
PDC	1.68
ANKLE2	1.68
IGF2R	1.68
NRARP	1.68
ATP1A3	1.68
CSNK2B	1.68
NSF	1.68
PSMB6	1.68
MS4A13	1.68
PARD3	1.68
SND1	1.68
DND1	1.68
WBP5	1.68
OR6C74	1.67
KAL1	1.67
MTPN	1.67
ADAM17	1.67
SFN	1.67
POFUT1	1.67
MPND	1.67
MAGED1	1.67
NKRF	1.67
ATP5L	1.67
KCNMB2	1.67
CERS3	1.66
CTLA4	1.66
ZFP62	1.66
ZNF155	1.66
GTF2H1	1.66
SBF2	1.66
NT5M	1.66
CCNE1	1.66
FRG1	1.66
AQP6	1.66
ZBED4	1.66
GRB2	1.66
SERPINA3	1.66
ADM	1.66
AMZ2	1.66
CD200R1	1.66
C8B	1.66
IQGAP2	1.66
OR2M5	1.66
TTC4	1.66
TMEM102	1.66
INPP4A	1.66
RPS3A	1.65
RRM2	1.65
LPCAT3	1.65
WIBG	1.65
ANGPTL6	1.65
HIGD2B	1.65
PRKD1	1.65
FAM186B	1.65
PROSC	1.65
EMILIN3	1.65
TMEM219	1.65
MRPS36	1.65
TCEA3	1.65
KCNJ6	1.65
SNN	1.65
PYGB	1.64
TMEM243	1.64
MYO10	1.64
ALDH7A1	1.64
DRAP1	1.64
DOLPP1	1.64
BRDT	1.64
PPP2R5E	1.64
ATP11B	1.64
PTRH1	1.64
C9orf85	1.64
C1orf173	1.64
RASSF1	1.64
MYOT	1.64
GNL1	1.63
FBXL6	1.63
WDR12	1.63
ADAM21	1.63
ERI2	1.63
TMEM59L	1.63
BMP5	1.63
C5orf27	1.63
PGK1	1.63
TSSC1	1.63
TARDBP	1.63
SMPDL3B	1.63
CHD4	1.63
ANGEL1	1.63
NID2	1.63
RNF128	1.63
DEFB132	1.63
CPLX3	1.62
KRT9	1.62
USP37	1.62
KIAA1671	1.62
FAM200A	1.62
C6orf15	1.62
NR5A1	1.62
LNX2	1.62
NRM	1.62
ARL4C	1.62
GGCX	1.62
MARCKS	1.62
SLC25A21	1.62
KIAA1279	1.62
WASF1	1.62
ZMAT3	1.62
TMEM254	1.62
SYCN	1.62
TNFRSF1A	1.62
JOSD1	1.62
PCDP1	1.62
FNDC8	1.62
HAND2	1.62
PBX2	1.61
MMAA	1.61
SLC9B2	1.61
TAF5L	1.61
PI4KA	1.61
BCAR1	1.61
MEGF9	1.61
GPR124	1.61
KCTD11	1.61
DCDC2B	1.61
PRSS55	1.61
TRAPPC2L	1.61
BMP2	1.61
TRPA1	1.61
BPIFB4	1.61
PSMA1	1.61
MGST1	1.61
NEUROD1	1.61
RAB17	1.6
CRIPT	1.6
CDCA8	1.6
GRID1	1.6
FAM50B	1.6
ZNF34	1.6
CLU	1.6
COL4A2	1.6
TNS4	1.6
IL12RB2	1.6
SRC	1.6
RPS15A	1.6
MEP1A	1.6
TMEM43	1.6
BRK1	1.6
SLC7A8	1.6
ZNF207	1.6
CALCOCO1	1.59
OXSR1	1.59
DOC2A	1.59
C10orf2	1.59
FAM98B	1.59
IFNB1	1.59
SEPHS2	1.59
EXOC5	1.59
ARIH2OS	1.59
GSKIP	1.59
NTM	1.59
LRRC69	1.59
CYP27C1	1.59
STRIP2	1.59
ZW10	1.59
TPR	1.59
RTP2	1.59
ITGB7	1.59
GATA4	1.58
NEU4	1.58
FAT1	1.58
B3GALT2	1.58
SLC25A41	1.58
WDR43	1.58
ZBTB16	1.58
ODC1	1.58
RAB22A	1.58
FAM105A	1.58
MTMR6	1.58
FOSL2	1.58
ASB18	1.58
NACC2	1.58
FAM214A	1.58
ORC3	1.58
MYNN	1.58
DNMT3B	1.58
IL5	1.58
RAB6A	1.58
TTLL1	1.58
PITX3	1.57
SDCCAG3	1.57
POLD2	1.57
AASS	1.57
GABRB1	1.57
ARHGAP33	1.57
PLEKHG5	1.57
SOCS5	1.57
DDX55	1.57
PARP15	1.57
MAP1LC3C	1.57
RAD54B	1.57
43527	1.57
GAN	1.57
HAX1	1.57
SETX	1.57
PRKCDBP	1.57
GPR182	1.57
LOH12CR1	1.57
EMC2	1.57
DNAJC5	1.57
EMB	1.57
ORC1	1.57
ANAPC4	1.57
ACAT2	1.56
TSPAN5	1.56
WDHD1	1.56
CAPN12	1.56
FOXC1	1.56
PANK2	1.56
ARHGAP8	1.56
LCE3C	1.56
SOST	1.56
DPPA3	1.56
HENMT1	1.56
EXOSC6	1.56
MGAT4C	1.56
CD6	1.56
NRL	1.56
CDC25C	1.55
ELAC1	1.55
SNAPC4	1.55
IL27RA	1.55
ZKSCAN8	1.55
FAR2	1.55
FAM83F	1.55
OR51F2	1.55
TCEB3	1.55
EDNRA	1.55
TRIM22	1.55
OR4K17	1.55
TLDC1	1.55
RPA4	1.55
PLOD1	1.55
FGF14	1.55
TMEM163	1.55
LIPC	1.55
METTL2A	1.55
ARMCX3	1.55
RD3	1.55
DLST	1.55
SOD2	1.55
RBBP4	1.55
GOSR2	1.55
IRF1	1.55
CLCN2	1.55
HGS	1.54
TBC1D5	1.54
WFDC12	1.54
TRIM44	1.54
CRH	1.54
FIGNL1	1.54
C16orf78	1.54
CD207	1.54
CSTL1	1.54
GOLPH3	1.54
RHBDL1	1.54
KIF24	1.54
HCN4	1.54
PHKB	1.54
MTMR1	1.54
SHOC2	1.54
ABHD10	1.54
SCRT2	1.54
STARD5	1.54
C2CD5	1.54
RNASE6	1.54
C8G	1.54
DLK2	1.54
TAL1	1.54
APOL1	1.54
PHYKPL	1.54
LY6K	1.53
KCNB1	1.53
STOX1	1.53
RNF39	1.53
BMPR1B	1.53
LCA5L	1.53
BTF3L4	1.53
NACA	1.53
SPATA8	1.53
UNC5C	1.53
CCDC17	1.53
ATP6V1C1	1.53
GRHL2	1.53
POU2F3	1.53
HERC3	1.53
ETAA1	1.53
LPHN3	1.53
KATNB1	1.53
SMAD6	1.53
BTG4	1.53
SLC12A1	1.53
PALM2	1.53
ATG16L1	1.52
VCL	1.52
DSP	1.52
GPR18	1.52
METTL9	1.52
UGGT2	1.52
THEMIS2	1.52
ARHGAP19	1.52
MOSPD3	1.52
ASCL5	1.52
MBNL2	1.52
CREBZF	1.52
TMA16	1.52
KRBOX4	1.52
TAGLN2	1.52
TJAP1	1.52
MRGPRG	1.52
ACOT13	1.51
IL36RN	1.51
AXIN2	1.51
FREM3	1.51
DEDD2	1.51
PCM1	1.51
DNAJB13	1.51
POLA1	1.51
CSN3	1.51
FAM134B	1.51
NUDT14	1.51
ALDH5A1	1.51
PIAS2	1.51
CSNK1A1	1.51
BAAT	1.51
ATP6V1C2	1.51
PLSCR2	1.51
STX8	1.51
FAM217B	1.51
ZNF805	1.51
ATP13A3	1.51
FAM83G	1.51
NAA15	1.51
ADH7	1.51
BOLA1	1.51
KIF4B	1.51
UBQLN2	1.51
RECQL	1.51
BOP1	1.51
ZNF443	1.5
HIST3H2A	1.5
HS3ST1	1.5
PLA2G4C	1.5
PDGFC	1.5
ZFC3H1	1.5
TREML4	1.5
FAM117B	1.5
FAM149B1	1.5
LILRB5	1.5
LIPM	1.5
SDF2	1.5
PCDHB3	1.5
FRMD8	1.5
ANKRD34C	1.5
UCKL1	1.5
FCRL3	1.5
OR10H1	1.5
OR51B6	1.5
FGF1	1.5
LYPD5	1.5
SF3A2	1.49
ADAR	1.49
ST5	1.49
EIF3M	1.49
KCNF1	1.49
XRN2	1.49
SP100	1.49
OTUD7B	1.49
C15orf38	1.49
GPR3	1.49
KCNQ4	1.49
ADAM23	1.49
KRT23	1.49
TAS2R13	1.49
FBXO21	1.49
RDH16	1.49
ESYT2	1.49
ENPP3	1.49
SPATA32	1.49
FBXO30	1.49
DTHD1	1.49
CHIC2	1.49
KBTBD6	1.49
RPP38	1.49
HPGD	1.49
E2F1	1.49
XXYLT1	1.48
SEC63	1.48
PIGF	1.48
SOS1	1.48
LY9	1.48
SALL2	1.48
BTBD11	1.48
GPR173	1.48
RNF151	1.48
SLC30A3	1.48
KRT26	1.48
BTBD18	1.48
ATN1	1.48
DNAJC25	1.48
ZC3H13	1.48
SETD5	1.48
MPHOSPH6	1.48
VWA7	1.48
PTPRA	1.48
CPNE3	1.48
RDH8	1.48
GXYLT1	1.48
MRPS33	1.48
TRPV5	1.48
WFS1	1.48
UBC	1.47
PDHX	1.47
WDR65	1.47
IL17B	1.47
SLC35B3	1.47
SLC13A2	1.47
COLEC10	1.47
RNASEH2A	1.47
SERP2	1.47
SUCLG2	1.47
ADCYAP1R1	1.47
C6orf10	1.47
ZBTB48	1.47
GPR32	1.47
ADCY6	1.47
ZNF525	1.47
C9orf135	1.47
GPR113	1.47
USP53	1.47
MAP4K3	1.47
DIRAS2	1.47
RPAP1	1.47
CD83	1.47
SEC14L3	1.46
CENPM	1.46
CEP76	1.46
KRTAP10-7	1.46
PRR15L	1.46
ABCA12	1.46
C8A	1.46
ACADSB	1.46
C9orf131	1.46
INIP	1.46
IAPP	1.46
MYCT1	1.46
FAM86A	1.46
TRUB1	1.46
SH3BGRL	1.46
LPPR3	1.46
RND3	1.46
SH2B1	1.46
HECTD3	1.46
NKD2	1.46
HTR1B	1.46
SMAD2	1.46
ITM2A	1.46
NFIL3	1.46
RPS6KA3	1.46
GPR37	1.46
CHAF1A	1.45
P2RX2	1.45
LRP2	1.45
ABCC11	1.45
H2AFJ	1.45
ATP8B4	1.45
SPP2	1.45
GYS2	1.45
CRYAA	1.45
PILRB	1.45
JMJD4	1.45
MSMO1	1.45
PRKAR2A	1.45
DENND2C	1.45
ABHD1	1.45
NHP2L1	1.45
KIAA1462	1.45
SCML2	1.45
TIMM10	1.45
SLC43A3	1.45
COPS3	1.45
MICALL2	1.45
GPR171	1.45
OR52I2	1.45
ZNF658	1.45
PICK1	1.45
MRPL46	1.45
ZNF385D	1.45
LIG4	1.44
PCNT	1.44
MOB3C	1.44
PPARG	1.44
NR1H4	1.44
GPR179	1.44
RAB33A	1.44
CPO	1.44
COL11A2	1.44
GCNT4	1.44
MYL4	1.44
CITED2	1.44
TDP1	1.44
CASQ1	1.44
PPP1R12A	1.44
RABL6	1.44
CTRL	1.44
LDLRAD2	1.44
PBDC1	1.44
MESDC2	1.44
CLRN3	1.44
PSMC2	1.44
CLIP1	1.43
METTL21A	1.43
SIPA1L3	1.43
CNFN	1.43
XAGE5	1.43
FCHSD1	1.43
DNAL4	1.43
NIPA1	1.43
SLC9A5	1.43
ELP6	1.43
OR7A17	1.43
DDX47	1.43
PSMA3	1.43
EPC2	1.43
FLT4	1.43
PIEZO1	1.43
KHDC1	1.43
PRSS58	1.43
LRCH2	1.43
MAPK10	1.43
SMG7	1.43
ANKRD27	1.43
RBM33	1.43
CASC4	1.43
VTI1A	1.43
OR1B1	1.43
USP9X	1.43
CHMP7	1.43
FSIP1	1.43
PQLC3	1.43
RDX	1.43
SPATS2L	1.42
ACBD6	1.42
NPC2	1.42
ZNF141	1.42
COL1A2	1.42
KIAA0556	1.42
SHROOM4	1.42
TAAR2	1.42
FCHO1	1.42
MEFV	1.42
EIF2AK1	1.42
MBNL1	1.42
TMEM115	1.42
MRO	1.42
LMO1	1.42
POU5F2	1.42
DCUN1D3	1.42
HERC4	1.42
TIMM17A	1.42
EFCAB9	1.41
C2CD4B	1.41
PLEKHM1	1.41
PPP2R2C	1.41
TSTD1	1.41
HTR2A	1.41
PRDM16	1.41
PRPF38B	1.41
CCDC125	1.41
IDUA	1.41
PPP1R16A	1.41
PCYT2	1.41
HIST1H2BE	1.41
SUMO1	1.41
HIST1H2BJ	1.41
CPLX2	1.41
OXR1	1.41
TMCO2	1.41
EOGT	1.41
CELF6	1.41
LYRM2	1.41
HIP1R	1.41
RFX8	1.4
PDZRN3	1.4
ZG16	1.4
FMO5	1.4
GLYATL3	1.4
DCUN1D5	1.4
C21orf67	1.4
NTN4	1.4
CRELD1	1.4
BRD4	1.4
DMXL2	1.4
KCNA6	1.4
SLC14A2	1.4
DEFB129	1.4
SLC5A7	1.4
TUBA8	1.4
FOXO3	1.4
KDM4C	1.4
CBLC	1.4
PDPN	1.4
DYSF	1.4
MAFK	1.4
SH3BGRL2	1.4
PTPN21	1.4
RBM38	1.4
OR52K1	1.4
AC016757.3	1.4
TMEM78	1.39
C6orf89	1.39
ABCB9	1.39
CNOT10	1.39
DESI2	1.39
ZNF250	1.39
STOM	1.39
RNF175	1.39
KCNIP2	1.39
DNTTIP2	1.39
NPPB	1.39
TIPIN	1.39
TRIAP1	1.39
UBE2R2	1.39
LRP10	1.39
ZNF319	1.39
CAMKK1	1.39
ADA	1.39
TRAPPC11	1.39
OR1D5	1.39
TEDDM1	1.39
DRAM1	1.39
VPS39	1.39
ZC3H12A	1.39
C15orf59	1.39
NRP1	1.39
GATM	1.38
KIF2A	1.38
TMPRSS9	1.38
ZBTB9	1.38
PTPN22	1.38
E4F1	1.38
PRR24	1.38
ITIH2	1.38
FLNB	1.38
EIF2S3	1.38
RPS5	1.38
TPRX2P	1.38
PCDH9	1.38
MUL1	1.38
RWDD2A	1.38
REXO1	1.38
IRF2BPL	1.38
TRPM8	1.37
IL22	1.37
TYW1	1.37
SPATA20	1.37
OPCML	1.37
LCN12	1.37
NR1I3	1.37
DNAH10	1.37
MRGPRX1	1.37
CD28	1.37
COX7B2	1.37
EML2	1.37
SETD2	1.37
SCN1A	1.37
GDF1	1.37
WFDC10B	1.37
ATP6V0D2	1.37
ALDH1A2	1.37
C11orf85	1.37
DDX59	1.37
SNTG2	1.37
C20orf187	1.37
PPP1R3C	1.37
TSHZ3	1.37
KRTAP5-10	1.37
SHANK2	1.37
OSER1	1.37
ZBTB17	1.36
CTSD	1.36
TEAD4	1.36
CCDC132	1.36
SCN3B	1.36
ETNK2	1.36
POLR3K	1.36
GPR115	1.36
TMEM45B	1.36
OR7A10	1.36
CDC123	1.36
DNAJB4	1.36
IPCEF1	1.36
PLK4	1.36
DDX6	1.36
LRFN3	1.36
FLT3	1.36
TJP1	1.36
IL20	1.36
SCGB1D2	1.36
VEGFC	1.36
OPN4	1.36
KIF11	1.36
TEPP	1.36
RASL12	1.36
SOSTDC1	1.36
NDOR1	1.36
RTP1	1.36
WDR74	1.35
IL13	1.35
ZNF148	1.35
RABL5	1.35
HGFAC	1.35
TMEM63B	1.35
MUTYH	1.35
CTNNB1	1.35
SRMS	1.35
TCTEX1D2	1.35
ZBED2	1.35
TAS2R38	1.35
CENPE	1.35
ABHD14B	1.35
TIGD4	1.35
TMEM139	1.35
GDF5	1.35
SHARPIN	1.35
LRRN4CL	1.35
ARL13A	1.35
CCL5	1.35
SGK1	1.35
RBM27	1.35
BBS9	1.35
MRPL43	1.35
PNP	1.35
KLK13	1.35
SHC2	1.35
USP36	1.35
GNB2L1	1.35
HTR3E	1.35
BTBD1	1.34
KNSTRN	1.34
WDR55	1.34
NGB	1.34
HKR1	1.34
DFNB31	1.34
TSSK4	1.34
BRPF1	1.34
43526	1.34
SETDB2	1.34
CCDC22	1.34
CTRB2	1.34
NUDT7	1.34
PIGV	1.34
INA	1.34
TNIP1	1.34
ZNF415	1.34
CD2	1.34
FOLH1	1.34
CRHR1	1.34
CST5	1.34
BHLHE41	1.33
IRF2	1.33
SSX7	1.33
ZNF79	1.33
C19orf55	1.33
UBLCP1	1.33
RSPO3	1.33
DCAF4L2	1.33
BTG3	1.33
RCC1	1.33
PSAP	1.33
TLL2	1.33
LCMT1	1.33
SAMSN1	1.33
RARG	1.33
C19orf44	1.33
PCDHB10	1.33
FADS6	1.33
GPT	1.33
DTX2	1.33
ZSCAN18	1.33
ERC1	1.33
LRRIQ3	1.33
NMT2	1.33
DSN1	1.33
RYR2	1.33
ASPSCR1	1.33
MICU1	1.33
MAD2L1	1.33
OR52I1	1.32
HFE	1.32
VKORC1L1	1.32
DDOST	1.32
GAST	1.32
MRGBP	1.32
ATOX1	1.32
PPRC1	1.32
C3orf49	1.32
CCDC47	1.32
TOMM20L	1.32
TDRP	1.32
TMEM11	1.32
UBQLNL	1.32
MEX3A	1.32
IKZF1	1.32
OR2B6	1.32
KRTAP5-11	1.32
FRMD4B	1.32
OR2Y1	1.32
DPAGT1	1.32
C9orf169	1.32
SPDL1	1.32
FBXO36	1.32
AHDC1	1.32
PIK3R5	1.32
FSTL4	1.32
EMC8	1.32
EVA1B	1.32
TTC31	1.32
FBXW8	1.31
IPO7	1.31
TMEM106C	1.31
LENEP	1.31
PNPO	1.31
KHDRBS2	1.31
ARHGDIA	1.31
AOC1	1.31
GDF6	1.31
SLC7A1	1.31
G2E3	1.31
PITX2	1.31
ARID3C	1.31
VPS8	1.31
NR4A2	1.31
ATP2C2	1.31
SFXN1	1.31
CHKA	1.31
MCM3AP	1.31
ZIC2	1.31
HIST1H1B	1.31
CNN2	1.31
RPL7	1.31
ARPP21	1.31
SMG8	1.31
C9orf91	1.31
RECQL5	1.31
UCN	1.31
TTLL3	1.31
NCL	1.31
ZNF436	1.31
TOMM34	1.31
SH3PXD2A	1.31
ASXL2	1.3
GAL3ST3	1.3
PLEKHM3	1.3
PCTP	1.3
RHCE	1.3
FARSA	1.3
SLC38A11	1.3
LGR4	1.3
DCAF4	1.3
STON2	1.3
MT3	1.3
MAP3K8	1.3
EGR4	1.3
NUDT3	1.3
DMGDH	1.3
ARMC4	1.3
ARFGAP3	1.3
KIAA1109	1.3
CLEC3B	1.3
RFTN1	1.3
NEO1	1.3
TAOK3	1.3
CBX1	1.3
TAS2R40	1.3
PPP1R1B	1.3
CTAG2	1.3
CPQ	1.3
TP53INP1	1.3
PRR22	1.3
LRIG3	1.29
DHX36	1.29
VPS13D	1.29
ABHD14A	1.29
CROT	1.29
C10orf76	1.29
ISL1	1.29
IL36A	1.29
RPL35	1.29
FTH1	1.29
WDR61	1.29
CADPS2	1.29
GSDMA	1.29
DEFB123	1.29
RAB40C	1.29
CTDSP2	1.29
SF3A1	1.29
BTBD10	1.29
PTGER3	1.29
NFXL1	1.29
TMEM141	1.29
OR2F2	1.29
GNA14	1.29
PGBD3	1.29
ZC3HAV1L	1.29
ZCWPW1	1.29
PPAN	1.29
LRRC10B	1.29
ECD	1.29
SCGB1D4	1.29
ASPG	1.29
NR2E1	1.29
FAM182B	1.29
SPICE1	1.29
KANSL1	1.29
CAPZA2	1.29
R3HCC1	1.29
GPR35	1.29
SNX11	1.28
OR2C3	1.28
C7orf73	1.28
CETN1	1.28
TRIM15	1.28
KRTAP5-1	1.28
CNPPD1	1.28
IL21R	1.28
FKBP5	1.28
GNPTAB	1.28
DDX42	1.28
KLK9	1.28
MARK4	1.28
PCK2	1.28
MINA	1.28
KRTAP11-1	1.28
RPLP2	1.28
APCDD1	1.28
CASC10	1.28
C14orf2	1.28
ZNF2	1.28
C4orf47	1.28
SLC5A11	1.28
ACTN1	1.28
KRTAP10-5	1.28
DIAPH2	1.28
OR10J1	1.28
SLC5A5	1.27
ADAD1	1.27
MORN4	1.27
DRAXIN	1.27
FBXO7	1.27
CPEB4	1.27
OR2A2	1.27
OR14I1	1.27
SEMA4D	1.27
CLDN12	1.27
AQP2	1.27
ANO10	1.27
PKD2L2	1.27
OR6C76	1.27
OR10T2	1.27
PHKG1	1.27
LIN28B	1.27
NAP1L4	1.27
FAM220A	1.27
GPRC5D	1.27
PLXNA3	1.27
EDC3	1.27
HLA-DMA	1.27
OR7C1	1.27
PTPRG	1.27
F12	1.27
SYT16	1.27
CREB3L2	1.27
UBN2	1.27
GRK6	1.26
LSM3	1.26
MAL	1.26
EIF4E2	1.26
TRIM3	1.26
TMF1	1.26
NAT8	1.26
TUBAL3	1.26
IL3	1.26
CA13	1.26
CHORDC1	1.26
SPG21	1.26
FRAT2	1.26
KIAA1024	1.26
RAB3C	1.26
S1PR1	1.26
SPNS1	1.26
FBL	1.26
RAB39A	1.26
TOM1	1.26
TMEM132D	1.26
PAX9	1.26
GPR20	1.26
KIAA0368	1.26
TG	1.26
NSUN4	1.26
PLCB4	1.26
TNKS1BP1	1.26
CKM	1.26
CA12	1.26
CRISP1	1.26
ABHD6	1.26
OR11H6	1.26
LRCH3	1.26
HCLS1	1.26
KRTAP10-12	1.26
TRIP11	1.26
COL28A1	1.26
ERN2	1.25
CTD-2616J11.4	1.25
ARMCX2	1.25
OR5D16	1.25
MMP3	1.25
CBFB	1.25
AKT3	1.25
PROSER1	1.25
TACC2	1.25
PPTC7	1.25
TSPAN33	1.25
FAM78A	1.25
MAN1B1	1.25
YKT6	1.25
RAB39B	1.25
STAB1	1.25
CDC42	1.25
WDR88	1.25
CLEC4D	1.25
RGMA	1.25
C2orf57	1.25
FEM1B	1.25
MIA3	1.25
NPM2	1.25
POLD3	1.25
ARHGAP29	1.25
RGS20	1.25
TMEM50A	1.25
DAAM1	1.25
EPYC	1.25
CPXM2	1.25
NOD1	1.25
KRT81	1.25
TRIM4	1.25
CD99L2	1.25
IRF5	1.25
SLA	1.25
OIT3	1.25
SYNE1	1.25
RFXANK	1.24
KCNJ1	1.24
FLG2	1.24
DYNC1I2	1.24
FAM177A1	1.24
PTGES3	1.24
ESYT3	1.24
C20orf173	1.24
MKI67	1.24
C9orf40	1.24
OXT	1.24
FCAMR	1.24
ENAH	1.24
SAMD15	1.24
TMEM42	1.24
NSD1	1.24
LYPD1	1.24
TCHP	1.24
CNNM3	1.24
OR8B4	1.24
MMP10	1.24
OLA1	1.24
SATL1	1.24
ZNF534	1.24
C5	1.24
IGFBP2	1.24
CDKL5	1.24
COX8C	1.24
DSC3	1.24
CCDC57	1.24
FOXN4	1.24
LARP4	1.24
CCPG1	1.24
ERCC5	1.24
SLC52A3	1.24
RRAGA	1.23
ERN1	1.23
TMCO4	1.23
EIF3K	1.23
ARRDC4	1.23
RHNO1	1.23
NCKAP5	1.23
LMBRD2	1.23
PIK3C2G	1.23
C19orf68	1.23
FAM216B	1.23
GIGYF2	1.23
SSRP1	1.23
ADIPOR2	1.23
PRDX5	1.23
SIRPD	1.23
TSPAN15	1.23
ASB15	1.23
MAP2K2	1.23
ZMYM4	1.23
ESPN	1.23
MMS22L	1.23
STK39	1.23
SACS	1.23
SPACA7	1.23
GRXCR2	1.23
LETMD1	1.23
VNN3	1.22
RP11-553A10.1	1.22
MSANTD1	1.22
ZNF490	1.22
PIK3R1	1.22
PHC1	1.22
CD34	1.22
SMARCD2	1.22
KCNN4	1.22
RPL22L1	1.22
FAIM	1.22
MEF2BNB	1.22
CCR9	1.22
TGDS	1.22
VSIG10	1.22
OXCT1	1.22
ARMC1	1.22
TCF7L2	1.22
DRG1	1.22
RFT1	1.22
FUCA1	1.22
WNK2	1.22
PFKFB4	1.22
IRF2BP1	1.22
C2ORF15	1.22
RPTOR	1.22
CAPN9	1.21
OR8J3	1.21
OR6B1	1.21
MRGPRD	1.21
CXXC5	1.21
PPIL4	1.21
PLEKHA4	1.21
HNRNPA3	1.21
PPP1R26	1.21
[truncated: 775 more rows]

## Sheet: TCGA
Characteristics	Overall
Pathologic T stage, n (%)
T1	183 (49.3%)
T2	95 (25.6%)
T3	80 (21.6%)
T4	13 (3.5%)
Pathologic N stage, n (%)
N0	254 (98.4%)
N1	4 (1.6%)
Pathologic M stage, n (%)
M0	268 (98.5%)
M1	4 (1.5%)
Pathologic stage, n (%)
Stage I	173 (49.4%)
Stage II	87 (24.9%)
Stage III	85 (24.3%)
Stage IV	5 (1.4%)
Tumor status, n (%)
Tumor free	202 (56.9%)
With tumor	153 (43.1%)
Gender, n (%)
Female	121 (32.4%)
Male	253 (67.6%)
Age, n (%)
<= 60	177 (47.5%)
> 60	196 (52.5%)
BMI, n (%)
<= 25	177 (52.5%)
> 25	160 (47.5%)
Histological type, n (%)
Fibrolamellar carcinoma	3 (0.8%)
Hepatocellular carcinoma	364 (97.3%)
Hepatocholangiocarcinoma (mixed)	7 (1.9%)
Residual tumor, n (%)
R0	327 (94.8%)
R1	17 (4.9%)
R2	1 (0.3%)
Histologic grade, n (%)
G1	55 (14.9%)
G2	178 (48.2%)
G3	124 (33.6%)
G4	12 (3.3%)
AFP(ng/ml), n (%)
<= 400	215 (76.8%)
> 400	65 (23.2%)
Albumin(g/dl), n (%)
< 3.5	69 (23%)
>= 3.5	231 (77%)
Prothrombin time, n (%)
<= 4	208 (70%)
> 4	89 (30%)
Child-Pugh grade, n (%)
A	219 (90.9%)
B	21 (8.7%)
C	1 (0.4%)
Fibrosis ishak score, n (%)
0	75 (34.9%)
1/2	31 (14.4%)
3/4	28 (13%)
5	9 (4.2%)
6	72 (33.5%)
Vascular invasion, n (%)
No	208 (65.4%)
Yes	110 (34.6%)
Adjacent hepatic tissue inflammation, n (%)
None	118 (49.8%)
Mild	101 (42.6%)
Severe	18 (7.6%)

## Sheet: ICGC
Characteristics	High(N=132)	Low(N=111)	Total(N=243)
Gender
female	35(14.40%)	26(10.70%)	61(25.10%)
male	97(39.92%)	85(34.98%)	182(74.90%)
Status
alive	95(39.09%)	104(42.80%)	199(81.89%)
deceased	37(15.23%)	7(2.88%)	44(18.11%)
Age
Mean±SD	67.67±9.42	67.26±10.92	67.48±10.11
Tumour_stage
Mean±SD	2.43±0.88	2.23±0.77	2.34±0.83
Survival_time
Mean±SD	776.82±432.25	856.22±398.55	813.09±418.23
Prior_malignancy
no	114(46.91%)	97(39.92%)	211(86.83%)
yes	18(7.41%)	14(5.76%)	32(13.17%)
Cancer_history
no	83(34.16%)	67(27.57%)	150(61.73%)
yes	41(16.87%)	37(15.23%)	78(32.10%)
unknown	8(3.29%)	7(2.88%)	15(6.17%)

## Sheet: GEO
Characteristics	High(N=58)	Low(N=57)	Total(N=115)
Age
Mean±SD	63.03±10.78	63.88±14.45	63.45±12.68
BCLC_staging
A	32(28.83%)	42(37.84%)	74(66.67%)
B	18(16.22%)	10(9.01%)	28(25.23%)
C	5(4.50%)	4(3.60%)	9(8.11%)
TNM_staging
I	22(19.30%)	33(28.95%)	55(48.25%)
II	20(17.54%)	15(13.16%)	35(30.70%)
IIIA	9(7.89%)	4(3.51%)	13(11.40%)
IIIB	5(4.39%)	3(2.63%)	8(7.02%)
IVA	2(1.75%)	0(0.0e+0%)	2(1.75%)
IVB	0(0.0e+0%)	1(0.88%)	1(0.88%)
Gender
female	12(10.43%)	10(8.70%)	22(19.13%)
male	46(40.00%)	47(40.87%)	93(80.87%)
Event_RFS
Alived	28(25.93%)	32(29.63%)	60(55.56%)
Death	26(24.07%)	22(20.37%)	48(44.44%)
Event_OS
Alived	46(40.00%)	46(40.00%)	92(80.00%)
Death	12(10.43%)	11(9.57%)	23(20.00%)
