# Supplementary material for: Disulfidptosis-related signatures for prognostic and immunotherapy reactivity evaluation in hepatocellular carcinoma
Source: Eur J Med Res. 2023 Dec 6;28:571. doi: 10.1186/s40001-023-01535-3 (PMC10698993; doi:10.1186/s40001-023-01535-3)
Supplement: Supplementary file 4 — Additional file 4: GSEA Analysis Results [file 40001_2023_1535_MOESM4_ESM.xlsx]

## Sheet: Sheet 1
ID	Description	setSize	enrichmentScore	NES	pvalue	p.adjust	qvalue	rank	leading_edge	core_enrichment
REACTOME_CELL_CYCLE_MITOTIC	REACTOME_CELL_CYCLE_MITOTIC	30	0.669104	4.26847	1e-10	6.35e-09	2.21053e-09	211	tags=100%, list=37%, signal=67%	MYBL2/UBE2C/CDC20/BIRC5/PTTG1/CCNB1/AURKB/TOP2A/TPX2/SRC/KIF2C/H2AX/CENPM/CDK1/CCNB2/CDT1/PLK1/ZWINT/MCM2/FOXM1/CDCA8/UBE2S/KIF20A/NEK2/RCC2/MCM3/CENPF/MAPRE1/RRM2/CDCA5
REACTOME_CELL_CYCLE	REACTOME_CELL_CYCLE	32	0.67156	4.24195	1e-10	6.35e-09	2.21053e-09	211	tags=100%, list=37%, signal=67%	MYBL2/UBE2C/CDC20/BIRC5/PTTG1/CCNB1/AURKB/TOP2A/TPX2/SRC/KIF2C/H2AX/CENPM/SFN/CDK1/CCNB2/CDT1/CENPW/PLK1/ZWINT/MCM2/FOXM1/CDCA8/UBE2S/KIF20A/NEK2/RCC2/MCM3/CENPF/MAPRE1/RRM2/CDCA5
REACTOME_SIGNALING_BY_RHO_GTPASES_MIRO_GTPASES_AND_RHOBTB3	REACTOME_SIGNALING_BY_RHO_GTPASES_MIRO_GTPASES_AND_RHOBTB3	28	0.600411	3.6696	1.85216e-09	7.8408e-08	2.72949e-08	206	tags=93%, list=36%, signal=63%	SLC1A5/CDC20/CYBA/BIRC5/DBN1/AURKB/SRC/KIF2C/H2AX/S100A9/CENPM/SFN/PLK1/NCK2/BAIAP2L2/CKB/ZWINT/CKAP4/MUC13/CDCA8/TAX1BP3/DEPDC1B/RCC2/TPM4/CENPF/MAPRE1
REACTOME_CELL_CYCLE_CHECKPOINTS	REACTOME_CELL_CYCLE_CHECKPOINTS	20	0.666068	3.50091	1.33245e-08	3.38443e-07	1.17817e-07	206	tags=100%, list=36%, signal=67%	UBE2C/CDC20/BIRC5/CCNB1/AURKB/KIF2C/H2AX/CENPM/SFN/CDK1/CCNB2/PLK1/ZWINT/MCM2/CDCA8/UBE2S/RCC2/MCM3/CENPF/MAPRE1
REACTOME_M_PHASE	REACTOME_M_PHASE	21	0.658273	3.48948	8.87499e-09	2.81781e-07	9.8092e-08	211	tags=100%, list=37%, signal=66%	UBE2C/CDC20/BIRC5/PTTG1/CCNB1/AURKB/KIF2C/H2AX/CENPM/CDK1/CCNB2/PLK1/ZWINT/CDCA8/UBE2S/KIF20A/NEK2/RCC2/CENPF/MAPRE1/CDCA5
REACTOME_MITOTIC_METAPHASE_AND_ANAPHASE	REACTOME_MITOTIC_METAPHASE_AND_ANAPHASE	18	0.654741	3.28837	3.23806e-07	5.14042e-06	1.78945e-06	211	tags=100%, list=37%, signal=65%	UBE2C/CDC20/BIRC5/PTTG1/CCNB1/AURKB/KIF2C/CENPM/CDK1/CCNB2/PLK1/ZWINT/CDCA8/UBE2S/RCC2/CENPF/MAPRE1/CDCA5
REACTOME_MITOTIC_PROMETAPHASE	REACTOME_MITOTIC_PROMETAPHASE	16	0.652406	3.10894	9.56189e-07	1.34929e-05	4.69707e-06	211	tags=100%, list=37%, signal=65%	CDC20/BIRC5/CCNB1/AURKB/KIF2C/CENPM/CDK1/CCNB2/PLK1/ZWINT/CDCA8/NEK2/RCC2/CENPF/MAPRE1/CDCA5
REACTOME_RESOLUTION_OF_SISTER_CHROMATID_COHESION	REACTOME_RESOLUTION_OF_SISTER_CHROMATID_COHESION	15	0.651246	3.07662	4.10734e-06	3.72595e-05	1.29706e-05	211	tags=100%, list=37%, signal=65%	CDC20/BIRC5/CCNB1/AURKB/KIF2C/CENPM/CDK1/CCNB2/PLK1/ZWINT/CDCA8/RCC2/CENPF/MAPRE1/CDCA5
REACTOME_SEPARATION_OF_SISTER_CHROMATIDS	REACTOME_SEPARATION_OF_SISTER_CHROMATIDS	15	0.651246	3.07662	4.10734e-06	3.72595e-05	1.29706e-05	211	tags=100%, list=37%, signal=65%	UBE2C/CDC20/BIRC5/PTTG1/AURKB/KIF2C/CENPM/PLK1/ZWINT/CDCA8/UBE2S/RCC2/CENPF/MAPRE1/CDCA5
REACTOME_RHO_GTPASE_EFFECTORS	REACTOME_RHO_GTPASE_EFFECTORS	18	0.598786	3.00734	3.83351e-06	3.72595e-05	1.29706e-05	206	tags=94%, list=36%, signal=63%	CDC20/CYBA/BIRC5/AURKB/SRC/KIF2C/H2AX/S100A9/CENPM/SFN/PLK1/ZWINT/CDCA8/TAX1BP3/RCC2/CENPF/MAPRE1
WP_MALIGNANT_PLEURAL_MESOTHELIOMA	WP_MALIGNANT_PLEURAL_MESOTHELIOMA	14	0.642573	2.87582	1.17109e-05	8.26267e-05	2.87636e-05	176	tags=93%, list=31%, signal=66%	MDK/DKK1/TEAD2/MMP9/SRC/VEGFB/CTHRC1/NDRG1/TGFB1/FGFR3/FOXM1/IGF2/BAK1
REACTOME_MITOTIC_SPINDLE_CHECKPOINT	REACTOME_MITOTIC_SPINDLE_CHECKPOINT	13	0.657801	2.8335	7.8132e-06	6.20173e-05	2.15891e-05	206	tags=100%, list=36%, signal=66%	UBE2C/CDC20/BIRC5/AURKB/KIF2C/CENPM/PLK1/ZWINT/CDCA8/UBE2S/RCC2/CENPF/MAPRE1
REACTOME_RHO_GTPASES_ACTIVATE_FORMINS	REACTOME_RHO_GTPASES_ACTIVATE_FORMINS	12	0.656637	2.74502	6.40186e-05	0.000303055	0.000105498	206	tags=100%, list=36%, signal=66%	CDC20/BIRC5/AURKB/SRC/KIF2C/CENPM/PLK1/ZWINT/CDCA8/RCC2/CENPF/MAPRE1
REACTOME_TRANSCRIPTIONAL_REGULATION_BY_TP53	REACTOME_TRANSCRIPTIONAL_REGULATION_BY_TP53	11	0.637492	2.59975	0.000153307	0.000628066	0.000218639	128	tags=82%, list=22%, signal=65%	G6PD/BIRC5/CCNB1/AURKB/TPX2/SFN/CDK1/NDRG1/ARID3A
REACTOME_RHO_GTPASE_CYCLE	REACTOME_RHO_GTPASE_CYCLE	12	0.614159	2.56744	0.000238869	0.000919283	0.000320016	230	tags=100%, list=40%, signal=61%	SLC1A5/CYBA/DBN1/SRC/NCK2/BAIAP2L2/CKB/CKAP4/MUC13/DEPDC1B/TPM4/STEAP3
REACTOME_MITOTIC_G2_G2_M_PHASES	REACTOME_MITOTIC_G2_G2_M_PHASES	10	0.654321	2.51227	0.000164737	0.000653802	0.000227598	206	tags=100%, list=36%, signal=65%	MYBL2/CCNB1/TPX2/CDK1/CCNB2/PLK1/FOXM1/NEK2/CENPF/MAPRE1
REACTOME_SIGNALING_BY_RECEPTOR_TYROSINE_KINASES	REACTOME_SIGNALING_BY_RECEPTOR_TYROSINE_KINASES	16	0.51354	2.44719	0.00033433	0.00117944	0.00041058	175	tags=81%, list=30%, signal=58%	SPP1/SPHK1/SPINT1/CYBA/MDK/MMP9/MAPK13/SRC/VEGFB/NCK2/FGFR3/IGF2/SPINT2
KEGG_CELL_CYCLE	KEGG_CELL_CYCLE	12	0.582301	2.43426	0.000646738	0.00205339	0.000714816	248	tags=100%, list=43%, signal=58%	CDC20/PTTG1/CCNB1/SFN/CDK1/CCNB2/PLK1/TGFB1/MCM2/MCM3/GADD45G/GADD45A
WP_CELL_CYCLE	WP_CELL_CYCLE	12	0.582301	2.43426	0.000646738	0.00205339	0.000714816	248	tags=100%, list=43%, signal=58%	CDC20/PTTG1/CCNB1/SFN/CDK1/CCNB2/PLK1/TGFB1/MCM2/MCM3/GADD45G/GADD45A
REACTOME_INFECTIOUS_DISEASE	REACTOME_INFECTIOUS_DISEASE	23	0.417027	2.29881	0.000277214	0.00100589	0.000350165	208	tags=78%, list=36%, signal=52%	CYBA/HMGA1/IGHG1/GPC3/SRC/FXYD2/IGHG2/SFN/IGHG4/IGLC2/IMPDH1/TGFB1/ATP1B3/H2AW/IGKV3-20/IGKV3-11/GNAZ/KPNA2
REACTOME_RNA_POLYMERASE_II_TRANSCRIPTION	REACTOME_RNA_POLYMERASE_II_TRANSCRIPTION	28	0.373903	2.28523	0.000439761	0.00150945	0.000525461	128	tags=57%, list=22%, signal=47%	SPP1/MYBL2/UBE2C/G6PD/SOX9/TEAD2/BIRC5/CCNB1/AURKB/TPX2/SRC/H2AX/SFN/CDK1/NDRG1/ARID3A
PID_P53_DOWNSTREAM_PATHWAY	PID_P53_DOWNSTREAM_PATHWAY	10	0.580247	2.22786	0.00136844	0.00383295	0.0013343	248	tags=100%, list=43%, signal=58%	AFP/SPP1/DKK1/CCNB1/SFN/NDRG1/ARID3A/BAK1/STEAP3/GADD45A
REACTOME_LEISHMANIA_INFECTION	REACTOME_LEISHMANIA_INFECTION	10	0.566359	2.17454	0.00181808	0.00461791	0.00160756	197	tags=90%, list=34%, signal=60%	CYBA/IGHG1/SRC/IGHG2/IGHG4/IGLC2/IGKV3-20/IGKV3-11/GNAZ
REACTOME_CELL_SURFACE_INTERACTIONS_AT_THE_VASCULAR_WALL	REACTOME_CELL_SURFACE_INTERACTIONS_AT_THE_VASCULAR_WALL	10	0.525343	2.01706	0.00452858	0.0104569	0.0036402	171	tags=80%, list=30%, signal=57%	EPCAM/SRC/SLC16A3/IGLC2/TGFB1/ATP1B3/IGKV3-20/IGKV3-11
REACTOME_DEVELOPMENTAL_BIOLOGY	REACTOME_DEVELOPMENTAL_BIOLOGY	17	0.370313	1.81766	0.014353	0.0268063	0.00933165	146	tags=65%, list=25%, signal=50%	CD24/KRT19/DKK1/SOX9/MMP9/MAPK13/SRC/H2AX/RAP1GAP/NCK2/TGFB1
NABA_SECRETED_FACTORS	NABA_SECRETED_FACTORS	16	0.374973	1.78687	0.015909	0.0288635	0.0100478	95	tags=50%, list=16%, signal=43%	S100P/MDK/S100A11/S100A6/CCL20/S100A14/VEGFB/S100A9
REACTOME_ADAPTIVE_IMMUNE_SYSTEM	REACTOME_ADAPTIVE_IMMUNE_SYSTEM	18	0.351679	1.76628	0.0169583	0.0298846	0.0104032	209	tags=72%, list=36%, signal=48%	UBE2C/CDC20/CYBA/SRC/KIF2C/S100A9/RAP1GAP/IGLC2/IGKV3-20/IGKV3-11/UBE2S/KIF20A/BLMH
WP_VEGFAVEGFR2_SIGNALING_PATHWAY	WP_VEGFAVEGFR2_SIGNALING_PATHWAY	12	0.35007	1.46344	0.0909091	0.124145	0.0432165	117	tags=58%, list=20%, signal=47%	TMSB10/DKK1/BIRC5/SRC/CLIC1/ALDOA/NDRG1
WP_IL18_SIGNALING_PATHWAY	WP_IL18_SIGNALING_PATHWAY	12	0.338216	1.41389	0.108392	0.140467	0.0488985	198	tags=75%, list=34%, signal=50%	SPP1/MMP9/CCL20/IER3/ITM2C/CCNB2/LMNB2/CLDN4/LTB
REACTOME_CLASS_I_MHC_MEDIATED_ANTIGEN_PROCESSING_PRESENTATION	REACTOME_CLASS_I_MHC_MEDIATED_ANTIGEN_PROCESSING_PRESENTATION	10	0.347443	1.33401	0.152542	0.193729	0.0674398	380	tags=100%, list=66%, signal=35%	UBE2C/CDC20/CYBA/S100A9/UBE2S/BLMH/FGG/CD14/FGA/FGB
REACTOME_SARS_COV_INFECTIONS	REACTOME_SARS_COV_INFECTIONS	13	0.305508	1.31598	0.143911	0.184614	0.0642667	240	tags=77%, list=42%, signal=46%	GPC3/FXYD2/SFN/IGLC2/IMPDH1/ATP1B3/IGKV3-20/IGKV3-11/KPNA2/RPS4Y1
REACTOME_CELLULAR_RESPONSES_TO_STIMULI	REACTOME_CELLULAR_RESPONSES_TO_STIMULI	24	0.231225	1.30456	0.157407	0.197928	0.0689016	329	tags=83%, list=57%, signal=37%	CA9/UBE2C/CYBA/G6PD/HMGA1/NQO1/TNFRSF21/H2AX/BLVRA/UBE2S/ASNS/SERPINH1/RPS4Y1/MT2A/FABP1/CAT/ALB/MT1E/MT1G/IGFBP1
REACTOME_TRANSPORT_OF_SMALL_MOLECULES	REACTOME_TRANSPORT_OF_SMALL_MOLECULES	46	-0.275444	-1.39482	0.100342	0.131376	0.0457338	322	tags=76%, list=56%, signal=37%	CP/LCAT/CES3/TF/SLC6A12/SLC1A2/SLCO2B1/ALB/APOC1/ABCG5/ANO1/APOA2/ABCA6/FXYD1/MTTP/ANGPTL3/SLC16A2/TFR2/SLC38A3/SLC6A1/ABCG8/SLCO1B1/APOA1/SLC38A4/SLC2A2/SLC13A5/APOA5/AZGP1/SLC22A7/SLC28A1/ABCB4/APOF/APOC3/AQP9/SLC22A1
NABA_ECM_REGULATORS	NABA_ECM_REGULATORS	25	-0.3378	-1.4268	0.0996264	0.131376	0.0457338	168	tags=48%, list=29%, signal=36%	SERPINA4/SERPINA11/ITIH1/CPN2/F13B/F12/MASP2/KNG1/PLG/F9/SERPINC1/HRG
WP_SELENIUM_MICRONUTRIENT_NETWORK	WP_SELENIUM_MICRONUTRIENT_NETWORK	17	-0.37743	-1.43048	0.0942895	0.12605	0.0438799	238	tags=82%, list=41%, signal=50%	CAT/ALB/F2/FGG/FGA/FGB/XDH/DIO1/APOA1/CTH/SAA4/PLG/SAA2/SAA1
KEGG_TRYPTOPHAN_METABOLISM	KEGG_TRYPTOPHAN_METABOLISM	10	-0.447972	-1.44126	0.0933522	0.12605	0.0438799	324	tags=100%, list=56%, signal=45%	CAT/ALDH2/HAAO/ACMSD/AOX1/OGDHL/CYP1A2/TDO2/EHHADH
PID_HNF3B_PATHWAY	PID_HNF3B_PATHWAY	13	-0.419403	-1.47803	0.0889193	0.122747	0.0427301	32	tags=85%, list=6%, signal=82%	ALB/IGFBP1/PKLR/F2/BDH1/APOA1/SLC2A2/TTR/PCK1/ALDOB/TAT
REACTOME_DISEASES_OF_METABOLISM	REACTOME_DISEASES_OF_METABOLISM	12	-0.433098	-1.48461	0.0670391	0.0945996	0.0329315	126	tags=50%, list=22%, signal=40%	DCXR/MAT1A/UGT1A4/FMO3/GYS2/ALDOB
REACTOME_BINDING_AND_UPTAKE_OF_LIGANDS_BY_SCAVENGER_RECEPTORS	REACTOME_BINDING_AND_UPTAKE_OF_LIGANDS_BY_SCAVENGER_RECEPTORS	10	-0.463583	-1.49148	0.0678925	0.0947511	0.0329842	68	tags=40%, list=12%, signal=36%	HPX/HPR/HP/SAA1
REACTOME_PLASMA_LIPOPROTEIN_ASSEMBLY_REMODELING_AND_CLEARANCE	REACTOME_PLASMA_LIPOPROTEIN_ASSEMBLY_REMODELING_AND_CLEARANCE	11	-0.45583	-1.50684	0.0603448	0.0870886	0.0303168	320	tags=100%, list=55%, signal=45%	CES3/ALB/APOC1/APOA2/MTTP/ANGPTL3/APOA1/APOA5/APOF/APOC3
WP_NRF2_PATHWAY	WP_NRF2_PATHWAY	18	-0.395299	-1.50967	0.0649867	0.0927339	0.032282	115	tags=44%, list=20%, signal=37%	CES2/SLC2A2/GSTA2/UGT1A4/GSTA1/UGT2B7/CYP4A11/CYP2A6
WP_STATIN_INHIBITION_OF_CHOLESTEROL_PRODUCTION	WP_STATIN_INHIBITION_OF_CHOLESTEROL_PRODUCTION	10	-0.479277	-1.54198	0.0579915	0.0846543	0.0294694	265	tags=90%, list=46%, signal=50%	APOC1/ABCG5/APOA2/MTTP/ABCG8/APOA1/APOA5/CYP7A1/APOC3
REACTOME_METABOLISM_OF_VITAMINS_AND_COFACTORS	REACTOME_METABOLISM_OF_VITAMINS_AND_COFACTORS	15	-0.432947	-1.58439	0.0436562	0.066004	0.022977	280	tags=87%, list=49%, signal=46%	MTHFD1/SHMT1/AKR1C4/APOA2/CYB5A/TTPA/AOX1/APOA1/RBP4/ALDH1L1/APOC3/TTR/CYP8B1
REACTOME_REGULATION_OF_LIPID_METABOLISM_BY_PPARALPHA	REACTOME_REGULATION_OF_LIPID_METABOLISM_BY_PPARALPHA	12	-0.463165	-1.58768	0.0446927	0.0667762	0.0232458	178	tags=67%, list=31%, signal=47%	ACSL1/APOA1/HMGCS2/APOA5/ABCB4/CYP7A1/CYP4A11/SULT2A1
KEGG_PEROXISOME	KEGG_PEROXISOME	16	-0.435221	-1.62254	0.0521834	0.0770615	0.0268262	202	tags=81%, list=35%, signal=54%	EPHX2/SCP2/ACOX2/XDH/ACSL1/BAAT/PIPOX/DAO/EHHADH/SLC27A2/HAO1/AGXT/HAO2
WP_COMPLEMENT_AND_COAGULATION_CASCADES	WP_COMPLEMENT_AND_COAGULATION_CASCADES	20	-0.415201	-1.62868	0.0327654	0.0519182	0.0180735	251	tags=75%, list=44%, signal=44%	SERPING1/F2/SERPIND1/KLKB1/FGB/CPB2/F13B/F12/MASP2/KNG1/PLG/C9/C6/F9/SERPINC1
REACTOME_INTRINSIC_PATHWAY_OF_FIBRIN_CLOT_FORMATION	REACTOME_INTRINSIC_PATHWAY_OF_FIBRIN_CLOT_FORMATION	10	-0.513276	-1.65136	0.0287083	0.0461514	0.016066	251	tags=90%, list=44%, signal=52%	SERPING1/F2/SERPIND1/KLKB1/F11/F12/KNG1/F9/SERPINC1
WP_BLOOD_CLOTTING_CASCADE	WP_BLOOD_CLOTTING_CASCADE	12	-0.485156	-1.66306	0.0417861	0.0639377	0.0222576	238	tags=83%, list=41%, signal=50%	F2/KLKB1/FGG/F11/FGA/FGB/F13B/F12/PLG/F9
KEGG_PRIMARY_BILE_ACID_BIOSYNTHESIS	KEGG_PRIMARY_BILE_ACID_BIOSYNTHESIS	10	-0.524741	-1.68825	0.0261565	0.0425882	0.0148256	246	tags=90%, list=43%, signal=53%	SCP2/CYP27A1/AKR1C4/ACOX2/BAAT/AKR1D1/CYP7A1/SLC27A5/CYP8B1
KEGG_FATTY_ACID_METABOLISM	KEGG_FATTY_ACID_METABOLISM	13	-0.486144	-1.71323	0.0331132	0.0519182	0.0180735	123	tags=85%, list=21%, signal=68%	ACADL/ALDH2/ADH6/ACSL1/ADH1A/EHHADH/CYP4A22/CYP4A11/ADH1C/ADH1B/ADH4
WP_PPARALPHA_PATHWAY	WP_PPARALPHA_PATHWAY	11	-0.518556	-1.71419	0.0382346	0.0592169	0.0206143	146	tags=64%, list=25%, signal=48%	APOA1/EHHADH/APOA5/CYP7A1/CYP4A11/APOC3/CYP8B1
REACTOME_METABOLISM_OF_AMINO_ACIDS_AND_DERIVATIVES	REACTOME_METABOLISM_OF_AMINO_ACIDS_AND_DERIVATIVES	51	-0.330227	-1.71704	0.0171777	0.0298846	0.0104032	224	tags=59%, list=39%, signal=39%	HAAO/SLC25A15/UROC1/ACMSD/AMDHD1/HGD/GPT/PAH/ALDH6A1/DIO1/RIDA/FTCD/DMGDH/AGXT2/PIPOX/TDO2/DAO/MAT1A/CTH/CDO1/HAO1/ARG1/GNMT/AGXT/OTC/CPS1/SDS/BHMT/HPD/TAT
REACTOME_PEROXISOMAL_PROTEIN_IMPORT	REACTOME_PEROXISOMAL_PROTEIN_IMPORT	12	-0.506195	-1.73518	0.0254078	0.0419064	0.0145882	292	tags=100%, list=51%, signal=50%	EPHX2/SCP2/ACOX2/BAAT/PIPOX/DAO/EHHADH/SLC27A2/HAO1/AGXT/HAO2
WP_COMPLEMENT_SYSTEM	WP_COMPLEMENT_SYSTEM	21	-0.434065	-1.7385	0.0132576	0.0255314	0.00888786	284	tags=90%, list=49%, signal=48%	C1S/ALB/SERPING1/MBL2/KLKB1/APCS/FGG/F11/FGA/FGB/APOA1/C4BPA/CFHR4/F12/MASP2/PLG/C9/C8A/C6
WP_FOLATE_METABOLISM	WP_FOLATE_METABOLISM	16	-0.467475	-1.74278	0.0227433	0.0380052	0.0132302	292	tags=94%, list=51%, signal=48%	CAT/MTHFD1/ALB/SHMT1/F2/FGG/FGA/FGB/APOA1/MAT1A/CTH/SAA4/PLG/SAA2/SAA1
REACTOME_PROTEIN_LOCALIZATION	REACTOME_PROTEIN_LOCALIZATION	16	-0.479398	-1.78724	0.0183254	0.0314503	0.0109483	260	tags=88%, list=45%, signal=49%	EPHX2/SCP2/CYB5A/ACOX2/LDHD/BAAT/PIPOX/DAO/EHHADH/SLC27A2/HAO1/AGXT/HAO2/OTC
KEGG_ARACHIDONIC_ACID_METABOLISM	KEGG_ARACHIDONIC_ACID_METABOLISM	11	-0.542759	-1.7942	0.0207429	0.0351247	0.0122274	90	tags=55%, list=16%, signal=47%	CYP4A22/CYP2B6/CYP4A11/CYP4F2/CYP2C9/CYP2C8
WP_VITAMIN_B12_METABOLISM	WP_VITAMIN_B12_METABOLISM	10	-0.558437	-1.79666	0.0136488	0.0258716	0.00900629	146	tags=70%, list=25%, signal=53%	APOA1/MAT1A/CTH/SAA4/PLG/SAA2/SAA1
BIOCARTA_INTRINSIC_PATHWAY	BIOCARTA_INTRINSIC_PATHWAY	12	-0.524194	-1.79688	0.0166114	0.0297134	0.0103437	251	tags=92%, list=44%, signal=53%	SERPING1/F2/KLKB1/FGG/F11/FGA/FGB/F12/KNG1/F9/SERPINC1
REACTOME_FORMATION_OF_FIBRIN_CLOT_CLOTTING_CASCADE	REACTOME_FORMATION_OF_FIBRIN_CLOT_CLOTTING_CASCADE	15	-0.491485	-1.79862	0.0152057	0.0279873	0.00974277	251	tags=87%, list=44%, signal=50%	SERPING1/F2/SERPIND1/KLKB1/FGG/F11/FGA/FGB/F13B/F12/KNG1/F9/SERPINC1
WP_7OXOC_AND_7BETAHC_PATHWAYS	WP_7OXOC_AND_7BETAHC_PATHWAYS	10	-0.560847	-1.80441	0.0125908	0.0249848	0.00869759	260	tags=100%, list=45%, signal=56%	SCP2/CYP27A1/ACOX2/ACOT12/BAAT/SLC27A2/CYP7A1/SLC27A5/HSD11B1
KEGG_GLYCOLYSIS_GLUCONEOGENESIS	KEGG_GLYCOLYSIS_GLUCONEOGENESIS	14	-0.504268	-1.82828	0.0109196	0.0223676	0.00778647	124	tags=57%, list=21%, signal=46%	PCK2/ADH1A/FBP1/ADH1C/ADH1B/PCK1/ALDOB/ADH4
REACTOME_SYNTHESIS_OF_BILE_ACIDS_AND_BILE_SALTS	REACTOME_SYNTHESIS_OF_BILE_ACIDS_AND_BILE_SALTS	12	-0.536547	-1.83923	0.0132683	0.0255314	0.00888786	246	tags=92%, list=43%, signal=54%	SCP2/CYP27A1/AKR1C4/ACOX2/BAAT/ABCB11/AKR1D1/SLC27A2/CYP7A1/SLC27A5/CYP8B1
REACTOME_ARACHIDONIC_ACID_METABOLISM	REACTOME_ARACHIDONIC_ACID_METABOLISM	14	-0.512246	-1.85721	0.00919026	0.0194527	0.00677177	213	tags=79%, list=37%, signal=51%	CYP4F11/PON3/CYP4F3/CYP1A2/CYP4A22/CYP4A11/PON1/CYP4F2/CYP2C9/CYP2C8/CYP8B1
WP_TRANSSULFURATION_ONECARBON_METABOLISM_AND_RELATED_PATHWAYS	WP_TRANSSULFURATION_ONECARBON_METABOLISM_AND_RELATED_PATHWAYS	13	-0.528369	-1.86203	0.0117681	0.023723	0.00825831	280	tags=100%, list=49%, signal=53%	SARDH/SHMT1/BHMT2/DMGDH/BAAT/AGXT2/MAT1A/CTH/ETNK2/CDO1/GNMT/BHMT
KEGG_GLYCINE_SERINE_AND_THREONINE_METABOLISM	KEGG_GLYCINE_SERINE_AND_THREONINE_METABOLISM	13	-0.531781	-1.87406	0.00972454	0.0202462	0.00704798	159	tags=69%, list=28%, signal=51%	DMGDH/AGXT2/PIPOX/DAO/CTH/GNMT/AGXT/SDS/BHMT
REACTOME_BILE_ACID_AND_BILE_SALT_METABOLISM	REACTOME_BILE_ACID_AND_BILE_SALT_METABOLISM	16	-0.51189	-1.90837	0.00652688	0.0142916	0.00497512	246	tags=94%, list=43%, signal=55%	ALB/SCP2/CYP27A1/AKR1C4/ACOX2/SLCO1B1/BAAT/SLC51A/ABCB11/AKR1D1/SLC27A2/CYP7A1/SLC27A5/SLC10A1/CYP8B1
WP_ONECARBON_METABOLISM_AND_RELATED_PATHWAYS	WP_ONECARBON_METABOLISM_AND_RELATED_PATHWAYS	12	-0.560915	-1.92276	0.00618572	0.0137822	0.00479779	159	tags=100%, list=28%, signal=74%	SHMT1/BHMT2/DMGDH/BAAT/AGXT2/MAT1A/CTH/ETNK2/CDO1/GNMT/BHMT
REACTOME_XENOBIOTICS	REACTOME_XENOBIOTICS	13	-0.54817	-1.93182	0.00605879	0.0137405	0.00478325	77	tags=46%, list=13%, signal=41%	CYP2B6/CYP2C9/CYP2A7/CYP2C8/CYP3A4/CYP2A6
REACTOME_SYNTHESIS_OF_BILE_ACIDS_AND_BILE_SALTS_VIA_7ALPHA_HYDROXYCHOLESTEROL	REACTOME_SYNTHESIS_OF_BILE_ACIDS_AND_BILE_SALTS_VIA_7ALPHA_HYDROXYCHOLESTEROL	11	-0.586572	-1.93903	0.00721904	0.0155393	0.00540945	246	tags=100%, list=43%, signal=58%	CYP27A1/AKR1C4/ACOX2/BAAT/ABCB11/AKR1D1/SLC27A2/CYP7A1/SLC27A5/CYP8B1
REACTOME_METABOLISM_OF_STEROIDS	REACTOME_METABOLISM_OF_STEROIDS	20	-0.502091	-1.96952	0.00223389	0.00545585	0.00189926	246	tags=85%, list=43%, signal=51%	SCP2/CYP27A1/AKR1C4/SRD5A2/ACOX2/SLCO1B1/BAAT/SLC51A/ABCB11/AKR1D1/SLC27A2/INSIG1/CYP7A1/SLC27A5/HSD11B1/SLC10A1/CYP8B1
WP_OXYSTEROLS_DERIVED_FROM_CHOLESTEROL	WP_OXYSTEROLS_DERIVED_FROM_CHOLESTEROL	16	-0.529071	-1.97242	0.0039415	0.00944472	0.00328784	260	tags=94%, list=45%, signal=53%	EPHX2/SCP2/CYP27A1/AKR1C4/ACOX2/ACOT12/BAAT/NR1I2/AKR1D1/SLC27A2/INSIG1/CYP7A1/SLC27A5/CYP3A4/CYP8B1
WP_FATTY_ACID_OMEGAOXIDATION	WP_FATTY_ACID_OMEGAOXIDATION	14	-0.544244	-1.97322	0.0040673	0.00956569	0.00332995	59	tags=43%, list=10%, signal=39%	CYP4A11/ADH1C/ADH1B/ADH4/CYP3A4/CYP2A6
WP_PPAR_SIGNALING_PATHWAY	WP_PPAR_SIGNALING_PATHWAY	20	-0.510209	-2.00136	0.00160599	0.0043396	0.00151068	259	tags=90%, list=45%, signal=51%	ACADL/SCP2/CYP27A1/APOA2/ACOX2/ACSL1/APOA1/HMGCS2/PCK2/EHHADH/SLC27A2/APOA5/CYP7A1/CYP4A11/APOC3/SLC27A5/PCK1/CYP8B1
KEGG_COMPLEMENT_AND_COAGULATION_CASCADES	KEGG_COMPLEMENT_AND_COAGULATION_CASCADES	27	-0.463072	-2.00206	0.000905414	0.00267413	0.000930903	251	tags=81%, list=44%, signal=48%	SERPING1/F2/SERPIND1/MBL2/KLKB1/FGG/F11/FGA/FGB/CPB2/C8B/C4BPA/F13B/F12/MASP2/KNG1/PLG/C9/C8A/C6/F9/SERPINC1
KEGG_DRUG_METABOLISM_OTHER_ENZYMES	KEGG_DRUG_METABOLISM_OTHER_ENZYMES	18	-0.524637	-2.00362	0.00174735	0.00461791	0.00160756	189	tags=72%, list=33%, signal=50%	XDH/NAT2/CES1/UPB1/CES2/UGT1A4/UGT2B15/DPYS/UGT2B7/UGT2B10/CYP2A7/CYP3A4/CYP2A6
REACTOME_FATTY_ACID_METABOLISM	REACTOME_FATTY_ACID_METABOLISM	25	-0.484796	-2.04769	0.00138831	0.00383295	0.0013343	269	tags=88%, list=47%, signal=49%	CYP2J2/EPHX2/ACADL/SCP2/CYP4F11/ACOX2/PON3/ACSL1/CYP4F3/ACOT12/CYP1A2/EHHADH/SLC27A2/CYP4A22/CYP4A11/PON1/CYP4F2/CYP2C9/HAO2/CYP2C8/THRSP/CYP8B1
WP_PREGNANE_X_RECEPTOR_PATHWAY	WP_PREGNANE_X_RECEPTOR_PATHWAY	12	-0.598048	-2.05005	0.00178862	0.00461791	0.00160756	162	tags=75%, list=28%, signal=55%	SLCO1B1/NR1I2/GSTA2/UGT1A4/CYP2B6/CYP2C9/SULT2A1/CYP3A4/CYP2A6
KEGG_PPAR_SIGNALING_PATHWAY	KEGG_PPAR_SIGNALING_PATHWAY	21	-0.514241	-2.05962	0.000871734	0.00263596	0.000917615	259	tags=90%, list=45%, signal=52%	ACADL/SCP2/CYP27A1/APOA2/ACOX2/ACSL1/APOA1/HMGCS2/PCK2/EHHADH/SLC27A2/APOA5/CYP4A22/CYP7A1/CYP4A11/APOC3/SLC27A5/PCK1/CYP8B1
WP_DISORDERS_OF_BILE_ACID_SYNTHESIS_AND_BILIARY_TRANSPORT	WP_DISORDERS_OF_BILE_ACID_SYNTHESIS_AND_BILIARY_TRANSPORT	13	-0.588652	-2.07448	0.0020544	0.00511586	0.00178091	246	tags=100%, list=43%, signal=59%	CYP27A1/AKR1C4/ACOX2/SLCO1B1/BAAT/ABCB11/AKR1D1/SLC27A2/ABCB4/CYP7A1/SLC27A5/CYP8B1
KEGG_STEROID_HORMONE_BIOSYNTHESIS	KEGG_STEROID_HORMONE_BIOSYNTHESIS	15	-0.57204	-2.09341	0.00111942	0.00323106	0.00112478	113	tags=60%, list=20%, signal=50%	AKR1D1/CYP7A1/UGT1A4/UGT2B15/UGT2B7/UGT2B10/HSD17B6/HSD11B1/CYP3A4
REACTOME_PHASE_I_FUNCTIONALIZATION_OF_COMPOUNDS	REACTOME_PHASE_I_FUNCTIONALIZATION_OF_COMPOUNDS	37	-0.449016	-2.13267	0.000597919	0.00199831	0.00069564	249	tags=76%, list=43%, signal=46%	ALDH2/CYP27A1/EPHX1/CMBL/CYP4F11/CYP2D6/ADH6/CYP4F3/CES1/AADAC/CYP1A2/ADH1A/CES2/CYP4A22/CYP7A1/CYP2B6/FMO3/CYP4A11/CYP4F2/CYP2C9/CYP2A7/CYP2C8/ADH1C/ADH1B/ADH4/CYP3A4/CYP8B1/CYP2A6
WP_FARNESOID_X_RECEPTOR_PATHWAY	WP_FARNESOID_X_RECEPTOR_PATHWAY	11	-0.645491	-2.1338	0.000783765	0.00242776	0.000845138	155	tags=82%, list=27%, signal=61%	BAAT/ABCB11/ABCB4/CYP7A1/SULT2A1/SLC27A5/CYP3A4/SLC10A1/CYP8B1
WP_OXIDATION_BY_CYTOCHROME_P450	WP_OXIDATION_BY_CYTOCHROME_P450	23	-0.523698	-2.1456	0.000260414	0.000972725	0.000338619	90	tags=48%, list=16%, signal=42%	CYP4A22/CYP7A1/CYP2B6/CYP4A11/CYP4F2/CYP2C9/CYP2A7/CYP2C8/CYP3A4/CYP8B1/CYP2A6
REACTOME_CYTOCHROME_P450_ARRANGED_BY_SUBSTRATE_TYPE	REACTOME_CYTOCHROME_P450_ARRANGED_BY_SUBSTRATE_TYPE	22	-0.543628	-2.1992	0.000151011	0.000628066	0.000218639	90	tags=50%, list=16%, signal=44%	CYP4A22/CYP7A1/CYP2B6/CYP4A11/CYP4F2/CYP2C9/CYP2A7/CYP2C8/CYP3A4/CYP8B1/CYP2A6
KEGG_METABOLISM_OF_XENOBIOTICS_BY_CYTOCHROME_P450	KEGG_METABOLISM_OF_XENOBIOTICS_BY_CYTOCHROME_P450	26	-0.517883	-2.20367	8.75733e-05	0.000397208	0.000138274	93	tags=50%, list=16%, signal=44%	GSTA2/UGT1A4/CYP2B6/UGT2B15/GSTA1/UGT2B7/CYP2C9/UGT2B10/CYP2C8/ADH1C/ADH1B/ADH4/CYP3A4
WP_AMINO_ACID_METABOLISM	WP_AMINO_ACID_METABOLISM	20	-0.568418	-2.22969	0.000145774	0.000628066	0.000218639	164	tags=75%, list=28%, signal=56%	FTCD/PDK4/HMGCS2/TDO2/EHHADH/CTH/ARG1/OTC/CPS1/ADH1C/SDS/BHMT/PCK1/ADH4/TAT
WP_METAPATHWAY_BIOTRANSFORMATION_PHASE_I_AND_II	WP_METAPATHWAY_BIOTRANSFORMATION_PHASE_I_AND_II	42	-0.458917	-2.24946	4.68186e-05	0.000270271	9.40851e-05	116	tags=48%, list=20%, signal=41%	AKR7A3/AKR1D1/GSTA2/CYP7A1/UGT1A4/CYP2B6/FMO3/UGT2B15/GSTA1/UGT2B7/CYP4F2/CYP2C9/GLYATL1/SULT2A1/CYP2A7/CYP2C8/GLYAT/CYP3A4/CYP8B1/CYP2A6
REACTOME_PHASE_II_CONJUGATION_OF_COMPOUNDS	REACTOME_PHASE_II_CONJUGATION_OF_COMPOUNDS	20	-0.583667	-2.28951	6.4429e-05	0.000303055	0.000105498	140	tags=70%, list=24%, signal=55%	CYP1A2/MAT1A/GSTA2/UGT1A4/ACSM2B/UGT2B15/GSTA1/UGT2B7/ACSM2A/ACSM5/GLYATL1/UGT2B10/SULT2A1/GLYAT
WP_NUCLEAR_RECEPTORS_METAPATHWAY	WP_NUCLEAR_RECEPTORS_METAPATHWAY	56	-0.432662	-2.29863	2.36069e-05	0.000149904	5.21837e-05	179	tags=59%, list=31%, signal=45%	SLC6A1/ABCG8/CES1/SLCO1B1/BAAT/NR1I2/PDK4/APOA1/CYP1A2/ABCB11/EHHADH/CES2/ETNK2/SLC2A2/APOA5/NR1I3/GSTA2/ABCB4/CYP7A1/UGT1A4/CYP2B6/GSTA1/UGT2B7/CYP4A11/APOC3/CYP2C9/SULT2A1/SLC27A5/PCK1/CYP3A4/SLC10A1/CYP8B1/CYP2A6
WP_DRUG_INDUCTION_OF_BILE_ACID_PATHWAY	WP_DRUG_INDUCTION_OF_BILE_ACID_PATHWAY	10	-0.733686	-2.36049	4.01305e-05	0.000242694	8.44853e-05	162	tags=100%, list=28%, signal=73%	BAAT/SLC51A/NR1I2/ABCB11/NR1I3/CYP7A1/SULT2A1/CYP3A4/SLC10A1
REACTOME_METABOLISM_OF_LIPIDS	REACTOME_METABOLISM_OF_LIPIDS	65	-0.431999	-2.36912	7.63319e-06	6.20173e-05	2.15891e-05	270	tags=78%, list=47%, signal=47%	ALB/CYP2J2/EPHX2/ACADL/SCP2/CYP27A1/AKR1C4/SRD5A2/APOA2/CYP4F11/CYP2D6/BDH1/ACOX2/PON3/ACSL1/CYP4F3/SLCO1B1/ACOT12/BAAT/SLC51A/APOA1/HMGCS2/CYP1A2/ABCB11/EHHADH/MFSD2A/AKR1D1/SLC27A2/GPD1/INSIG1/ETNK2/APOA5/ABCB4/CYP4A22/CYP7A1/MOGAT2/CYP4A11/ETNPPL/PON1/CYP4F2/CYP2C9/HAO2/SULT2A1/CYP2C8/SLC27A5/HSD17B13/THRSP/HSD11B1/CYP3A4/SLC10A1/CYP8B1
BIOCARTA_NUCLEARRS_PATHWAY	BIOCARTA_NUCLEARRS_PATHWAY	13	-0.675892	-2.38192	5.18783e-05	0.000274504	9.55587e-05	148	tags=85%, list=26%, signal=64%	NR1I2/CYP1A2/ABCB11/NR1I3/ABCB4/CYP4A22/CYP2B6/CYP4A11/CYP2C9/CYP3A4/CYP8B1
WP_NUCLEAR_RECEPTORS_IN_LIPID_METABOLISM_AND_TOXICITY	WP_NUCLEAR_RECEPTORS_IN_LIPID_METABOLISM_AND_TOXICITY	13	-0.675971	-2.3822	5.18783e-05	0.000274504	9.55587e-05	148	tags=85%, list=26%, signal=64%	NR1I2/CYP1A2/ABCB11/NR1I3/ABCB4/CYP7A1/CYP2B6/CYP4A11/CYP2C9/CYP3A4/CYP8B1
REACTOME_ASPIRIN_ADME	REACTOME_ASPIRIN_ADME	22	-0.590739	-2.38978	1.82383e-05	0.000121909	4.24381e-05	115	tags=64%, list=20%, signal=53%	CES2/SLC22A7/UGT1A4/ACSM2B/UGT2B15/UGT2B7/ACSM2A/ACSM5/CYP2C9/GLYATL1/UGT2B10/CYP2C8/GLYAT/CYP3A4
WP_TAMOXIFEN_METABOLISM	WP_TAMOXIFEN_METABOLISM	14	-0.65919	-2.38997	5.40362e-05	0.000274504	9.55587e-05	85	tags=64%, list=15%, signal=56%	UGT1A4/FMO3/UGT2B15/UGT2B7/CYP2C9/SULT2A1/CYP2C8/CYP3A4/CYP2A6
WP_CONSTITUTIVE_ANDROSTANE_RECEPTOR_PATHWAY	WP_CONSTITUTIVE_ANDROSTANE_RECEPTOR_PATHWAY	12	-0.726331	-2.48979	1.09748e-05	8.19885e-05	2.85414e-05	122	tags=83%, list=21%, signal=67%	EHHADH/NR1I3/GSTA2/UGT1A4/CYP2B6/CYP4A11/CYP2C9/SULT2A1/CYP3A4/CYP2A6
KEGG_DRUG_METABOLISM_CYTOCHROME_P450	KEGG_DRUG_METABOLISM_CYTOCHROME_P450	29	-0.572388	-2.51954	3.03909e-06	3.50876e-05	1.22145e-05	93	tags=55%, list=16%, signal=49%	GSTA2/UGT1A4/CYP2B6/FMO3/UGT2B15/GSTA1/UGT2B7/CYP2C9/UGT2B10/CYP2A7/CYP2C8/ADH1C/ADH1B/ADH4/CYP3A4/CYP2A6
REACTOME_DRUG_ADME	REACTOME_DRUG_ADME	35	-0.5474	-2.55741	1.82514e-06	2.31792e-05	8.06902e-06	123	tags=74%, list=21%, signal=62%	XDH/PON3/NAT2/CES1/SLCO1B1/ADH1A/CES2/SLC22A7/GSTA2/UGT1A4/ACSM2B/UGT2B15/GSTA1/UGT2B7/PON1/ACSM2A/ACSM5/CYP2C9/GLYATL1/UGT2B10/SULT2A1/CYP2C8/PCK1/GLYAT/CYP3A4/SLC22A1
KEGG_RETINOL_METABOLISM	KEGG_RETINOL_METABOLISM	25	-0.650406	-2.74719	7.51674e-08	1.36375e-06	4.74742e-07	90	tags=64%, list=16%, signal=56%	CYP4A22/UGT1A4/CYP2B6/UGT2B15/UGT2B7/CYP4A11/CYP2C9/UGT2B10/CYP2A7/CYP2C8/ADH1C/ADH1B/RDH16/ADH4/CYP3A4/CYP2A6
REACTOME_BIOLOGICAL_OXIDATIONS	REACTOME_BIOLOGICAL_OXIDATIONS	58	-0.512075	-2.7631	2.23917e-08	4.73958e-07	1.64992e-07	123	tags=53%, list=21%, signal=47%	ADH1A/MAT1A/AKR7A3/CES2/GSTA2/CYP4A22/CYP7A1/UGT1A4/ACSM2B/CYP2B6/FMO3/UGT2B15/GSTA1/UGT2B7/CYP4A11/ACSM2A/CYP4F2/ACSM5/CYP2C9/GLYATL1/UGT2B10/SULT2A1/CYP2A7/CYP2C8/ADH1C/ADH1B/GLYAT/ADH4/CYP3A4/CYP8B1/CYP2A6
